# Supplementary material for: 3-Ethynyltriimidazo[1,2-a:1′,2′-c:1″,2″-e][1,3,5]triazine Dual Short- and Long-Lived Emissions with Crystallization-Enhanced Feature: Role of Hydrogen Bonds and π-π Interactions
Source: Molecules. 2024 Apr 25;29(9):1967. doi: 10.3390/molecules29091967 (PMC11085060; doi:10.3390/molecules29091967)
Supplement: Supplementary file 1 [file molecules-29-01967-s001.zip]

Archive with 3 entries (3 files):
- checkcif.pdf
- Supplementary Information.pdf
- TT-CCH.cif
